# Supplementary material for: Computational fragment-based drug design of potential Glo-I inhibitors
Source: J Enzyme Inhib Med Chem. 2024 Jan 22;39(1):2301758. doi: 10.1080/14756366.2024.2301758 (PMC10810659; doi:10.1080/14756366.2024.2301758)
Supplement: Supplemental Material [file IENZ_A_2301758_SM5148.zip]

Archive with 3 entries (3 files):
- supplementary 1.pdf
- supplementary 2.pdf
- Supplementary 3.pdf
